# Supplementary material for: Cauldrons of Bronze Age nomads reveals 2700 year old yak milk and the deep antiquity of food preparation techniques
Source: Sci Rep. 2024 Jun 5;14:11625. doi: 10.1038/s41598-024-60607-4 (PMC11153608; doi:10.1038/s41598-024-60607-4)
Supplement: Supplementary file 2 — Supplementary Table S1. [file 41598_2024_60607_MOESM2_ESM.xlsx]

## Sheet: Trypsin
Arch ID	Lab ID	Total Proteins°	Protein (PSMs)	Tissue	Sequence	Mods	Peptide Taxonomic Assignment*	Peptide FDR	Protein FDR	E-Value Cutoff	Mascot Ion Score	Mascot E-value	Protein Taxonomic Assignment
Big_1A			Hemoglobin subunit alpha-1	Blood	VGGNAGAYGAEALER	NA	Caprinae	>0.01	>0.01	0.01	37.86	0.00043	Ovis, Bovidae, Pecora
					VGGNAGAYGAEALER	NA	Caprinae				32.07	0.0099
					VGGNAGAYGAEALER	NA	Caprinae				42.1	0.00023
					VGGNAGAYGAEALER	NA	Caprinae				59.28	2.5e-05
					VGGNAGAYGAEALER	NA	Caprinae				77.04	4.9e-07
					VGGNAGAYGAEALER	NA	Caprinae				70.29	5.5e-06
					VGGNAGAYGAEALER	NA	Caprinae				110.97	4.4e-10
					VGGNAGAYGAEALER	NA	Caprinae				31.97	0.0046
					VGGNAGAYGAEALER	NA	Caprinae				52.4	2.4e-05
					VGGNAGAYGAEALER	NA	Caprinae				59	0.002
					VGGNAGAYGAEALER	Deamidated (NQ)	Caprinae				53.32	0.0041
					VGGNAGAYGAEALER	Deamidated (NQ)	Caprinae				64.8	6.9e-06
					VGGNAGAYGAEALER	Deamidated (NQ)	Caprinae				84.28	1.5e-06
					VGGNAGAYGAEALER	Deamidated (NQ)	Caprinae				41.95	0.005
					VGGNAGAYGAEALER	Deamidated (NQ)	Caprinae				98.9	4.4e-09
			Albumin	Many tissues	LVASTQAALA	NA	Pecora				30.39	0.0014
					EGCFVLEGPK	NA	Ovis (and Budorcas taxicolor - takin)				36.04	0.00042
					HPEYAVSVLLR	NA	Pecora				49.57	0.00016
					TVMENFVAFVDK	Oxidation (M)	Pecora				85.31	2.5e-08
					TVMENFVAFVDK	Oxidation (M)	Pecora				54.51	7.7e-06
					TVMENFVAFVDK	Oxidation (M)	Pecora				66.77	9.5e-07
					YICDHQDALSSK	NA	Ovis (and Budorcas taxicolor - takin)				56.84	2.8e-05
					YICDHQDALSSK	NA	Ovis (and Budorcas taxicolor - takin)				39.01	0.00096
					APQVSTPTLVEISR	NA	Caprinae				61.03	1.4e-05
					KAPQVSTPTLVEISR	NA	Caprinae and Cervus				50.38	0.0008
			Albumin**	Many tissues and BSA	LVVSTQTALA	NA	Bovinae				25.73	0.0085
					EACFAVEGPK	NA	Not unique				40.76	0.00015
					LVNELTEFAK	NA	Bovinae				49.71	0.0042
					LGEYGFQNALIVR	NA	Not unique				79.22	1.3e-07
					VPQVSTPTLVEVSR	NA	Not unique				51.18	4.8e-05
			Transferrin	Many tissues	GYLAVAVVK	NA	Not unique				30.01	0.0081
					YYGYTGAFR	NA	Not unique				33.88	0.0014
					YYGYTGAFR	NA	Not unique				27.01	0.0061
					ELPDPQESIQR	NA	Bovidae				43.24	0.0022
					TYDSYLGDDYVR	NA	Pecora				72.36	1.8e-07
					TYDSYLGDDYVR	NA	Pecora				72.69	1.7e-07
			Hemoglobin subunit beta	Blood	AAVTGFWGK	NA	Pecora				47.94	0.00061
					AAVTGFWGK	NA	Pecora				40.87	0.0037
					VLDSFSNGMK	Deamidated (NQ)	Pecora (and Rhinolophus ferrumequinum)				48.07	9.3e-05
					VLDSFSNGMK	Deamidated (NQ); Oxidation (M)	Pecora (and Rhinolophus ferrumequinum)				79.69	1.6e-07
					VDEVGAEALGR	NA	Pecora (and Neurotrichus gibbsii)				77.63	1.9e-05
					VDEVGAEALGR	NA	Pecora (and Neurotrichus gibbsii)				51.42	0.0031
					VKVDEVGAEALGR	NA	Pecora				58.13	0.002
Big_2A	S334804	9	Hemoglobin subunit alpha-1	Blood	VGGNAGAYGAEALER	NA	Caprinae	>0.01	>0.01	0.01	62.11	2.1e-06	Caprinae
					VGGNAGAYGAEALER	NA	Caprinae				110.96	2.6e-09
					VGGNAGAYGAEALER	NA	Caprinae				97.18	1e-08
					VGGNAGAYGAEALER	NA	Caprinae				55.63	0.0036
					VGGNAGAYGAEALER	NA	Caprinae				110.93	2.7e-09
					VGGNAGAYGAEALER	Deamidated (NQ)	Caprinae				97.18	6.4e-09
					VGGNAGAYGAEALER	Deamidated (NQ)	Caprinae				117.29	7.6e-10
					VGGNAGAYGAEALER	Deamidated (NQ)	Caprinae				92.3	1.8e-08
					VGGNAGAYGAEALER	Deamidated (NQ)	Caprinae				92.69	1.5e-08
					VGGNAGAYGAEALER	Deamidated (NQ)	Caprinae				74.67	7.6e-07
					VGGNAGAYGAEALER	Deamidated (NQ)	Caprinae				100.36	3.6e-09
			Hemoglobin subunit beta-C(NA)	Blood	VDEVGAEALGR	NA	Pecora (and Neurotrichus gibbsii)				74.09	4.3e-05
					VDEVGAEALGR	NA	Pecora (and Neurotrichus gibbsii)				68.88	8e-05
					VDEVGAEALGR	NA	Pecora (and Neurotrichus gibbsii)				64.11	0.00016
			Albumin	Many tissues	LVASTQAALA	NA	Pecora				23.16	0.0067
					APQVSTPTLVEISR	NA	Caprinae and Cervus				73.86	4.4e-07
			Alpha-1B-glycoprotein	Liver, blood	GAEEQLVPR	NA	Pecora				66.93	0.00017
					GAEEQLVPR	NA	Pecora				66	0.0002
Small_1B	S334805	22	Hemoglobin subunit alpha-1	Blood	VGGNAGAYGAEALER	NA	Caprinae	>0.01	>0.01	0.1	59.13	2.7e-05	Caprinae, Bovidae, Ovis, Bos mutus
					VGGNAGAYGAEALER	NA	Caprinae				44.81	0.00092
					VGGNAGAYGAEALER	NA	Caprinae				97.01	1e-08
					VGGNAGAYGAEALER	NA	Caprinae				97.27	9.8e-09
					VGGNAGAYGAEALER	NA	Caprinae				74.9	8.6e-07
					VGGNAGAYGAEALER	NA	Caprinae				56.24	0.0036
					VGGNAGAYGAEALER	NA	Caprinae				111.01	4.3e-10
					VGGNAGAYGAEALER	NA	Caprinae				71.17	5.6e-05
					VGGNAGAYGAEALER	NA	Caprinae				96.21	3.8e-07
					VGGNAGAYGAEALER	NA	Caprinae				111.15	2.8e-09
					VGGNAGAYGAEALER	NA	Caprinae				54.78	4.9e-05
					VGGNAGAYGAEALER	Deamidated (NQ)	Caprinae				111.53	2.8e-09
					VGGNAGAYGAEALER	Deamidated (NQ)	Caprinae				74.21	7.6e-06
					VGGNAGAYGAEALER	Deamidated (NQ)	Caprinae				111.38	3e-09
					VGGNAGAYGAEALER	Deamidated (NQ)	Caprinae				35.05	0.0027
					VGGNAGAYGAEALER	Deamidated (NQ)	Caprinae				117.37	7.8e-10
					VGGNAGAYGAEALER	Deamidated (NQ)	Caprinae				38.89	0.0051
					VGGNAGAYGAEALER	Deamidated (NQ)	Caprinae				70.25	9.4e-05
					VGGNAGAYGAEALER	Deamidated (NQ)	Caprinae				97.76	5.5e-09
					VGGNAGAYGAEALER	NA	Caprinae				57.5	0.00021
					VGGNAGAYGAEALER	NA	Caprinae				52.31	0.00019
					AAWGKVGGNAGAYGAEALER	NA	Caprinae (and Pantholops hodgsonii)				29.54	0.0019
					AAWGKVGGNAGAYGAEALER	Deamidated (NQ)	Caprinae (and Pantholops hodgsonii)				25.92	0.01
			Hemoglobin subunit beta	Blood	AAVTGFWGK	NA	Bovidae				48.53	0.00053
					AAVTGFWGK	NA	Bovidae				48.59	0.00048
					VLDSFSNGMK	Deamidated (NQ)	Pecora (and Rhinolophus ferrumequinum)				21.94	0.0088
					VLDSFSNGMK	Oxidation (M)	Pecora (and Rhinolophus ferrumequinum)				43.13	0.0032
					VLDSFSNGMK	Deamidated (NQ); Oxidation (M)	Pecora (and Rhinolophus ferrumequinum)				63.04	6.6e-06
					VLDSFSNGMK	Deamidated (NQ); Oxidation (M)	Pecora (and Rhinolophus ferrumequinum)				60.42	7.7e-06
					VLDSFSNGMK	Deamidated (NQ); Oxidation (M)	Pecora (and Rhinolophus ferrumequinum)				44.7	0.00037
					VLDSFSNGMK	Deamidated (NQ); Oxidation (M)	Pecora (and Rhinolophus ferrumequinum)				34.37	0.0038
					VDEVGAEALGR	NA	Pecora (and Neurotrichus gibbsii)				41.98	0.0089
					VDEVGAEALGR	NA	Pecora (and Neurotrichus gibbsii)				84.16	4.2e-06
					VKVDEVGAEALGR	NA	Pecora				68.2	0.00026
					VKVDEVGAEALGR	NA	Pecora				70.13	0.00017
					VKVDEVGAEALGR	NA	Pecora				60.25	0.00084
					VKVDEVGAEALGR	NA	Pecora				26.77	0.0073
					VKVDEVGAEALGR	NA	Pecora				77.5	3.1e-05
					VKVDEVGAEALGR	NA	Pecora				57.63	0.003
			Albumin	Many tissues	LVASTQAALA	NA	Pecora				39	0.00022
					EGCFVLEGPK	NA	Ovis (and Budorcas taxicolor - takin)				43.12	0.00029
					TVMENFVAFVDK	Oxidation (M)	Pecora				85.35	9.9e-09
					TVMENFVAFVDK	Oxidation (M)	Pecora				51.92	1.4e-05
					TVMENFVAFVDK	Oxidation (M)	Pecora				54.9	7.1e-06
					YICDHQDALSSK	NA	Ovis (and Budorcas taxicolor - takin)				30.78	0.0029
					APQVSTPTLVEISR	NA	Caprinae and Cervus				44.5	0.0039
					APQVSTPTLVEISR	NA	Caprinae and Cervus				86.51	5.7e-08
					KAPQVSTPTLVEISR	NA	Caprinae and Cervus				29.73	0.0016
					KAPQVSTPTLVEISR	NA	Caprinae and Cervus				70.36	3e-06
			BLG	Milk	VLVLDTDYKK	NA	Pecora				26.02	0.0036
					TPEVDDEALEKFDK	NA	Ovis/bovinae				33.19	0.00077
					LSFNPTQLEEQCHI*	NA	Bovinae				52.89	1.1e-05
					LSFNPTQLEGQCHI	NA	Bos mutus				70.37	3.2e-07
			Alpha-1-antitrypsin	Many tissues	TVLGELGINR	NA	Ovis (and Budorcas taxicolor - takin)				33.77	0.0047
					SPLFVGKVVNPTQA	NA	Pecora				34.52	0.00058
Small_2B	S334806	49	Hemoglobin subunit alpha-1	Blood	VGGNAGAYGAEALER	NA	Caprinae	0.5	2.08	0.01	25.01	0.0045	Caprinae, Capra, Cervus
					VGGNAGAYGAEALER	NA	Caprinae				23.63	0.0061
					VGGNAGAYGAEALER	NA	Caprinae				30.37	0.0019
					VGGNAGAYGAEALER	NA	Caprinae				22.36	0.008
					VGGNAGAYGAEALER	NA	Caprinae				26.16	0.0035
					VGGNAGAYGAEALER	NA	Caprinae				22.43	0.0079
					VGGNAGAYGAEALER	NA	Caprinae				24.33	0.0052
					VGGNAGAYGAEALER	NA	Caprinae				38.4	0.00025
					VGGNAGAYGAEALER	NA	Caprinae				24.23	0.0053
					VGGNAGAYGAEALER	NA	Caprinae				36.21	0.0004
					VGGNAGAYGAEALER	NA	Caprinae				27.67	0.0025
					VGGNAGAYGAEALER	NA	Caprinae				49.51	2.3e-05
					VGGNAGAYGAEALER	NA	Caprinae				80.2	3.5e-08
					VGGNAGAYGAEALER	NA	Caprinae				31.04	0.0012
					VGGNAGAYGAEALER	NA	Caprinae				48.95	2.6e-05
					VGGNAGAYGAEALER	NA	Caprinae				22.14	0.0084
					VGGNAGAYGAEALER	NA	Caprinae				97.11	8.8e-09
					VGGNAGAYGAEALER	NA	Caprinae				73.21	1.4e-07
					VGGNAGAYGAEALER	NA	Caprinae				31.17	0.0014
					VGGNAGAYGAEALER	NA	Caprinae				77.33	5.8e-08
					VGGNAGAYGAEALER	NA	Caprinae				23.9	0.0057
					VGGNAGAYGAEALER	NA	Caprinae				49.78	2.1e-05
					VGGNAGAYGAEALER	NA	Caprinae				111.14	2.7e-09
					VGGNAGAYGAEALER	NA	Caprinae				82.08	1.7e-07
					VGGNAGAYGAEALER	NA	Caprinae				34.99	0.00052
					VGGNAGAYGAEALER	NA	Caprinae				92.07	1.8e-08
					VGGNAGAYGAEALER	NA	Caprinae				21.95	0.0087
					VGGNAGAYGAEALER	NA	Caprinae				59.93	2.9e-06
					VGGNAGAYGAEALER	NA	Caprinae				80.73	2.3e-07
					VGGNAGAYGAEALER	NA	Caprinae				51.59	1.5e-05
					VGGNAGAYGAEALER	NA	Caprinae				55.39	6.4e-06
					VGGNAGAYGAEALER	NA	Caprinae				49.9	2.1e-05
					VGGNAGAYGAEALER	NA	Caprinae				91.76	1.6e-08
					VGGNAGAYGAEALER	NA	Caprinae				53.6	9.4e-06
					VGGNAGAYGAEALER	NA	Caprinae				77.57	1.3e-07
					VGGNAGAYGAEALER	NA	Caprinae				69.42	4.8e-07
					VGGNAGAYGAEALER	NA	Caprinae				97.22	1e-08
					VGGNAGAYGAEALER	NA	Caprinae				87.85	5.6e-08
					VGGNAGAYGAEALER	NA	Caprinae				84.37	1.1e-07
					VGGNAGAYGAEALER	NA	Caprinae				62.98	1.5e-06
					VGGNAGAYGAEALER	NA	Caprinae				78.79	3.3e-07
					VGGNAGAYGAEALER	NA	Caprinae				82.55	1.6e-07
					VGGNAGAYGAEALER	NA	Caprinae				63.25	0.00073
					VGGNAGAYGAEALER	NA	Caprinae				111.08	2.6e-09
					VGGNAGAYGAEALER	NA	Caprinae				66.09	4.3e-06
					VGGNAGAYGAEALER	NA	Caprinae				66.74	0.00021
					VGGNAGAYGAEALER	NA	Caprinae				27.93	0.0034
					VGGNAGAYGAEALER	NA	Caprinae				96.1	3.9e-07
					VGGNAGAYGAEALER	NA	Caprinae				84.2	4.9e-06
					VGGNAGAYGAEALER	NA	Caprinae				96.25	3.8e-07
					VGGNAGAYGAEALER	NA	Caprinae				22.16	0.0094
					VGGNAGAYGAEALER	NA	Caprinae				22.09	0.0085
					VGGNAGAYGAEALER	NA	Caprinae				50.06	2.4e-05
					VGGNAGAYGAEALER	NA	Caprinae				51.71	1.9e-05
					VGGNAGAYGAEALER	NA	Caprinae				41.26	0.00014
					VGGNAGAYGAEALER	NA	Caprinae				57.18	4.3e-06
					VGGNAGAYGAEALER	NA	Caprinae				24.83	0.0047
					VGGNAGAYGAEALER	NA	Caprinae				22.28	0.0081
					VGGNAGAYGAEALER	NA	Caprinae				21.73	0.0092
					VGGNAGAYGAEALER	Deamidated (NQ)	Caprinae				95.91	3.1e-07
					VGGNAGAYGAEALER	Deamidated (NQ)	Caprinae				111.42	3e-09
					VGGNAGAYGAEALER	Deamidated (NQ)	Caprinae				117.46	8e-10
					VGGNAGAYGAEALER	Deamidated (NQ)	Caprinae				92.37	1.8e-08
					VGGNAGAYGAEALER	Deamidated (NQ)	Caprinae				111.38	3e-09
					VGGNAGAYGAEALER	Deamidated (NQ)	Caprinae				56.73	5.4e-05
					VGGNAGAYGAEALER	Deamidated (NQ)	Caprinae				111.29	2.8e-09
					VGGNAGAYGAEALER	Deamidated (NQ)	Caprinae				95.78	3.5e-07
					AAWGKVGGNAGAYGAEALER	Deamidated (NQ)	Caprinae				38.73	0.00023
			Hemoglobin subunit alpha-2	Blood	VGSNAGAYGAEALER	Deamidated (NQ)	Capra hircus/Ammontragus lervia				25.44	0.0041
					VGSNAGAYGAEALER	Deamidated (NQ)	Capra hircus/Ammontragus lervia				31.02	0.002
			Hemoglobin subunit beta	Blood	AAVTGFWGK	NA	Bovidae				50.19	0.00037
					AAVTGFWGK	NA	Bovidae				48.66	0.00025
					AAVTGFWGK	NA	Bovidae				46.19	0.00081
					VLDSFSNGMK	Deamidated (NQ)	Pecora (and Rhinolophus ferrumequinum)				63.38	4.1e-06
					VLDSFSNGMK	Deamidated (NQ)	Pecora (and Rhinolophus ferrumequinum)				83.97	6.8e-08
					VLDSFSNGMK	Deamidated (NQ)	Pecora (and Rhinolophus ferrumequinum)				79.78	3.7e-07
					VLDSFSNGMK	Deamidated (NQ)	Pecora (and Rhinolophus ferrumequinum)				44.91	0.00015
					VLDSFSNGMK	Oxidation (M)	Pecora (and Rhinolophus ferrumequinum)				62.08	6.6e-05
					VLNSFSNGMK	Deamidated (NQ); Oxidation (M)	Pecora (and Rhinolophus ferrumequinum)				39.47	0.0011
					VLDSFSNGMK	Deamidated (NQ); Oxidation (M)	Pecora (and Rhinolophus ferrumequinum)				64.09	3.9e-06
					VLDSFSNGMK	Deamidated (NQ); Oxidation (M)	Pecora (and Rhinolophus ferrumequinum)				32.88	0.0097
					VLDSFSNGMK	Deamidated (NQ); Oxidation (M)	Pecora (and Rhinolophus ferrumequinum)				35.84	0.0017
					VLDSFSNGMK	Deamidated (NQ); Oxidation (M)	Pecora (and Rhinolophus ferrumequinum)				28.35	0.0048
					VLDSFSNGMK	Deamidated (NQ); Oxidation (M)	Pecora (and Rhinolophus ferrumequinum)				46.7	0.00017
					VLDSFSNGMK	Deamidated (NQ); Oxidation (M)	Pecora (and Rhinolophus ferrumequinum)				44.98	0.00038
					VLDSFSNGMK	Deamidated (NQ); Oxidation (M)	Pecora (and Rhinolophus ferrumequinum)				62.65	6e-06
					VLDSFSNGMK	Deamidated (NQ); Oxidation (M)	Pecora (and Rhinolophus ferrumequinum)				84.71	5.9e-08
					VLDSFSNGMK	Deamidated (NQ); Oxidation (M)	Pecora (and Rhinolophus ferrumequinum)				80.15	1.5e-07
					VLDSFSNGMK	Deamidated (NQ); Oxidation (M)	Pecora (and Rhinolophus ferrumequinum)				54.19	4e-05
					VDEVGAEALGR	NA	Pecora (and Neurotrichus gibbsii)				28.28	0.01
					VDEVGAEALGR	NA	Pecora (and Neurotrichus gibbsii)				77.87	1.8e-05
					VDEVGAEALGR	NA	Pecora (and Neurotrichus gibbsii)				80.88	6.3e-06
					VDEVGAEALGR	NA	Pecora (and Neurotrichus gibbsii)				72.51	3.8e-05
					VDEVGAEALGR	NA	Pecora (and Neurotrichus gibbsii)				65.53	0.00021
					VDEVGAEALGR	NA	Pecora (and Neurotrichus gibbsii)				47.97	0.00091
					VKVDEVGAEALGR	NA	Pecora				64.96	0.00036
					VKVDEVGAEALGR	NA	Pecora				55.5	0.00062
					VKVDEVGAEALGR	NA	Pecora				46.09	0.0023
					VKVDEVGAEALGR	NA	Pecora				66.44	0.00037
					VKVDEVGAEALGR	NA	Pecora				71.74	0.00012
					VKVDEVGAEALGR	NA	Pecora				37.72	0.0097
					VKVDEVGAEALGR	NA	Pecora				36.8	0.0035
					VKVDEVGAEALGR	NA	Pecora				56.79	0.0037
					VKVDEVGAEALGR	NA	Pecora				88.01	2.8e-06
					VKVDEVGAEALGR	NA	Pecora				74.71	6.1e-05
					VKVDEVGAEALGR	NA	Pecora				24.4	0.0081
					VKVDEVGAEALGR	NA	Pecora				57.08	0.0034
					VKVDEVGAEALGR	NA	Pecora				77.16	3.4e-05
					VKVDEVGAEALGR	NA	Pecora				23.49	0.0081
					VKVDEVGAEALGR	NA	Pecora				51.02	0.0042
					VKVDEVGAEALGR	NA	Pecora				66.23	0.00041
					VKVDEVGAEALGR	NA	Pecora				57.19	0.0033
					VKVDEVGAEALGR	NA	Pecora				46.3	0.00036
			Hemoglobin subunit beta	Blood	EFTPVLQADFQK	NA	Pecora				26.14	0.0035
					EFTPVLQADFQK	NA	Pecora				51.52	1.5e-05
			Albumin	Many tissues	LVASTQAALA	NA	Caprinae and Cervus				23.78	0.0059
					TVMENFVAFVDK	Oxidation (M)	Pecora				24.16	0.0054
					APQVSTPTLVEISR	NA	Caprinae and Cervus				29.32	0.0056
					APQVSTPTLVEISR	NA	Caprinae and Cervus				69.86	3e-07
					APQVSTPTLVEISR	NA	Caprinae and Cervus				31.05	0.0064
					APQVSTPTLVEISR	NA	Caprinae and Cervus				80.44	2.1e-07
					APQVSTPTLVEISR	NA	Caprinae and Cervus				22.89	0.0071
					KAPQVSTPTLVEISR	NA	Caprinae and Cervus				62.29	0.00028
					KAPQVSTPTLVEISR	NA	Caprinae and Cervus				35.75	0.00059
					KAPQVSTPTLVEISR	NA	Caprinae and Cervus				42.39	0.0022
					KAPQVSTPTLVEISR	NA	Caprinae and Cervus				36.61	0.0022
					KAPQVSTPTLVEISR	NA	Caprinae and Cervus				26.75	0.0035
			Transferrin	Many tissues	ELPDPQESIQR	NA	Bovidae				47.4	0.0011
					ELPDPQESIQR	NA	Bovidae				38.53	0.00093
					TYDSYLGDDYVR	NA	Pecora				39.35	0.0002
					TYDSYLGDDYVR	NA	Pecora				72.52	1.6e-07
					LYKELPDPQESIQR	NA	Bovidae				31.5	0.0088
			Alpha-1B-glycoprotein	Liver, blood	GAEEQLVPR	NA	Pecora				65.81	0.00023
					GAEEQLVPR	NA	Pecora				72.28	5.1e-05
					VLSPAGPEAQFELR	NA	Pecora				62.52	1.6e-06
			Alpha-2-macroglobulin	Liver, blood	SNSFVYLEPLPR	NA	Pecora				62.02	1.5e-06
					SNSFVYLEPLPR	Deamidated (NQ)	Pecora				54.46	1.4e-05
			Complement C3	Many tissues	GSMILDICTK	Oxidation (M)	Bovidae				33.93	0.0059
					SDLDEEIIPEEDIISR	NA	Laurasiatheria				36.42	0.00049
					SDLDEEIIPEEDIISR	NA	Laurasiatheria				68.72	6.1e-06
			Apolipoprotein A-IV	Small intestine, blood	LGPYAEELR	NA	Laurasiatheria				65.8	0.0005
					LGPYAEELR	NA	Laurasiatheria				54.76	0.0013
*This peptide was originally listed my Mascot as a contaminant protein ( zz|FGCZCont0259_P02754|LACB_BOVIN) , but still as BLG, and as such was not listed under the same protein name as the other three peptides assinged (dd|L8J1Z0|2|Beta-lactoglobulin)
**Peptides ID'd to Bovine abumin, unable to discern between anceint albumin or the common laboratory reagent BSA.
