# Supplementary material for: Cauldrons of Bronze Age nomads reveals 2700 year old yak milk and the deep antiquity of food preparation techniques
Source: Sci Rep. 2024 Jun 5;14:11625. doi: 10.1038/s41598-024-60607-4 (PMC11153608; doi:10.1038/s41598-024-60607-4)
Supplement: Supplementary file 3 — Supplementary Table S2. [file 41598_2024_60607_MOESM3_ESM.csv]

Sample	Individual	y_start	y_end	Taxonomy	x_start	x_end
1	Big 1A	0	14	Pecora	1	1
2	Big 1A	0	1	Bovidae	1	1
	Big 1A	0	16	Caprinae	1	1
	Big 1A	0	1	Caprinae and Cervus	1	1
3	Big 1A	0	3	Ovis	1	1
4	Big 2A	0	6	Pecora	2	2
5	Big 2A	0	11	Caprinae	2	2
"	Big 2A	0	1	Caprinae and Cervus	2	2
6	Small 1B	0	19	Pecora	3	3
	Small 1B	0	23	Caprinae	3	3
	Small 1B	0	4	Caprinae and Cervus	3	3
7	Small 1B	0	2	Bovidae	3	3
9	Small 1B	0	3	Ovis	3	3
11	Small 2B	0	4	Laurasiatheria	4	4
12	Small 2B	0	50	Pecora	4	4
13	Small 2B	0	7	Bovidae	4	4
14	Small 2B	0	68	Caprinae	4	4
	Small 2B	0	11	Caprinae and Cervus	4	4
15	Small 2B	0	2	Capra hircus	4	4
